# Supplementary material for: A One Health assessment of antimicrobial-resistant Enterobacterales in migratory little stints (Calidris minuta) and aquatic ecosystems in the Kenyan Rift Valley
Source: PLoS One. 2026 Mar 27;21(3):e0336315. doi: 10.1371/journal.pone.0336315 (PMC13028371; doi:10.1371/journal.pone.0336315)
Supplement: S1 Table — (XLSX) [file pone.0336315.s001.xlsx]

## Sheet: Sheet1
BOGORIA
COHORT 1	(Arctic Cohort) Oct 2021
C. minuta	Sample ID	Coordinates	Morphometric attributes
			Age(Years)	Wing(cm)	Head (cm)	Mass(g)	Tarsus(cm)	Primary MLT	Sec/Tert MLT	Tail MLT	Body MLT	Breeding plumage	Fat score	Keel feel
1	A72866	00° 21′ 26″ N 36° 03′ 59″ E	4	94	37.2	26	24.6	0 10	0 10 / 0 3	0	0	Absent	2	Sharp
2	A72867	00° 21′ 26″ N 36° 03′ 59″ E	4	97	37.8	19	22	0 10	0 10 / 0 3	0	0	Absent	0	Very sharp
3	A72868	00° 21′ 15″ N 36° 03′ 57″ E	4	90	35.9	21.5	22.7	5 3 0 7	0 10 / 0 3	0	0	Absent	0	Very sharp
4	A72869	00° 21′ 15″ N 36° 03′ 57″ E	4	91	37.2	19.7	24.1	5 5 / 0 5	0 10 / 0 3	9	0	Absent	2	Sharp
5	A72870	00° 21′ 15″ N 36° 03′ 57″ E	4	90	36.6	19.1	23.2	5 4 4 1 0 5	5 2 2 1 0 2 0 6 / 5 4	9	110	Absent	1	Sharp
6	A72873	00° 21′ 15″ N 36° 03′ 57″ E	4	90	37	21.7	25.4	5 6 3 1 1 1 0 2	5 3 1 1 0 6 / 0 3	9	0	Absent	2	Sharp
7	A72874	00° 21′ 15″ N 36° 03′ 57″ E	4	93	36.7	23.6	24.7	5 5 3 1 0 4	0 10 / 0 4	0	0	Absent	1	Sharp
8	A72875	00° 21′ 15″ N 36° 03′ 57″ E	4	91	37.5	21.6	23.6	0 10	0 10 / 0 3	0	0	Absent	0	Very sharp
9	A72876	00° 21′ 15″ N 36° 03′ 57″ E	4	93	36.5	20.7	23	5 5 0 5	5 1 0 9/ 0 4	0	0	Absent	0	Very sharp
10	A72877	00° 21′ 15″ N 36° 03′ 57″ E	4	90.7	36.7	18.1	23	5 2 1 1 0 7	0 10 / 0 3	9	0	Absent	0	Very sharp
11	A72878	00° 21′ 15″ N 36° 03′ 57″ E	4	90	36.5	21.3	24	5 6 4 1 1 1 0 2	5 6 1 1 0 3 / 0 3	9	10	Absent	0	Very sharp
12	A72879	00° 21′ 15″ N 36° 03′ 57″ E	4	92	35.3	22.5	23.6	5 6 0 3	0 10 / 0 3	9	0	Absent	0	Very sharp
13	A72880	00° 21′ 15″ N 36° 03′ 57″ E	4	95	38.5	19.3	24	5 7 4 1 1 1 0 1	5 5 1 1 0 4 / 0 3	9	0	Absent	1	Sharp
14	A72881	00° 21′ 15″ N 36° 03′ 57″ E	4	92	36.3	19.3	23	5 8 4 1 3 1	5 10 1 3	9	0	Absent	1	Sharp
15	A72882	00° 21′ 15″ N 36° 03′ 57″ E	4	98	37.8	22	24.4	5 7 0 2	5 6 0 3/ 5 3	9	0	Absent	2	Sharp
16	A72883	00° 21′ 15″ N 36° 03′ 57″ E	2	96	38.5	20	21.5	5 5 4 1 1 1 0 3	5 6 0 4 / 5 3	9	0	Absent	0	Very sharp
17	A72884	00° 21′ 24″ N 36° 03′ 59″ E	3	94	38	18.5	22.8	5 7 0 3	5 2 2 1 10 7 / 0 3	9	0	Absent	2	Sharp
18	A72885	00° 21′ 15″ N 36° 03′ 57″ E	4	93	36.5	20	23.4	5 9 3 1	5 10 / 5 3	9	0	Absent	1	Sharp
19	A72886	00° 21′ 15″ N 36° 03′ 57″ E	4	97	39.3	22	23.8	5 7 4 1 0 2	5 1 / 4 3	5 6	0	Absent	2	Sharp
20	A72887	00° 21′ 15″ N 36° 03′ 57″ E	4	97	37.1	19	23.5	5 7 1 1 0 2	5 3 1 1 0 6 / 0 3	9	0	Absent	0	Very shsrp
21	A72888	00° 21′ 21″ N 36° 03′ 58″ E	4	97	36.5	18	24.2	5 7 0 3	5 6 0 4 / 5 3	0	0	Absent	1	Very sharp
22	A72889	00° 21′ 21″ N 36° 03′ 58″ E	3	97	38.2	17	22.5	5 3 1 1 0 6	5 1 0 10/ 0 3	0	0	Absent	1	Very sharp
23	A72890	00° 21′ 15″ N 36° 03′ 57″ E	3	95	38.1	20	23	5 5 1 1 0 4	5 3 3 1 0 6 / 0 4	5 6	0	Absent	0	Very sharp
24	A72880*	00° 21′ 15″ N 36° 03′ 57″ E	4	100	38.2	21	25	5 10	5 10 / 5 3	9	0	Absent	0	Very sharp
25	A72881*	00° 21′ 15″ N 36° 03′ 57″ E	4	95	38.3	19	23	5 6 2 1 0 3	5 7 0 3 / 0 3	9	0	Absent	0	Very sharp
26	A72882*	00° 21′ 15″ N 36° 03′ 57″ E	4	98	38.6	23	24	5 7 0 2	5 6 2 1 0 4/ 0 3	9	0	Absent	2	Sharp
27	A72883*	00° 21′ 15″ N 36° 03′ 57″ E	4	101	39.5	20	23	5 6 4 1 0 3	5 1/ 0 9 / 0 3	9	0	Absent	1	Very sharp
28	A72884*	00° 21′ 15″ N 36° 03′ 57″ E	4	96	36.2	21	24	5 5 4 1 0 4	5 2/ 0 8 / 5 3	0	0	Absent	1	Very sharp
29	A72885*	00° 21′ 15″ N 36° 03′ 57″ E	4	99	39.4	22	24	5 8 4 1 1	5 7 1, 0 2 / 0 3	9	0	Absent	1	Very sharp
30	A72886*	00° 21′ 15″ N 36° 03′ 57″ E	4	92	37.4	18.5	22.3	5 2 3 1 1, 0 6	0 10/ 0 3	0	0	Absent	0	Very sharp
31	A72887*	00° 21′ 15″ N 36° 03′ 57″ E	4	97	38.1	19	22.2	5 9 4 1	5 10 / 5 3	9	0	Absent	0	Very sharp
32	A72888*	00° 21′ 15″ N 36° 03′ 57″ E	4	97	40.3	21	21	5 6 3 1 0 3	5 0 1 1 0 5 / 5 4	9	0	Absent	0	Very sharp
33	A72809	00° 21′ 24″ N 36° 03′ 59″ E	4	96	37.6	24.5	24.5	5 5 1 1 0 4	3 1 0 9 / 0 3	9	0	Absent	2	Sharp
34	A72810	00° 21′ 24″ N 36° 03′ 59″ E	4	106	39.3	23	25	5 5 4 1 0 3	5 2 0 7 / 5 3	9	0	Absent	1	Sharp
35	A72811	00° 21′ 24″ N 36° 03′ 59″ E	4	98	38.5	19.5	22.6	5 4 4 1 0 5	0 9 / 5 3	9	0	Absent	0	Very sharp
36	A72812	00° 21′ 24″ N 36° 03′ 59″ E	4	97	37.2	21	23.5	5 7 4 3	5 3 0 7 5 4	9	0	Absent	0	Very sharp
37	A72813	00° 21′ 24″ N 36° 03′ 59″ E	4	98	39.9	20	24.3	5 2 1 1 0 7	0 10 / 0 3	9	0	Absent	0	Very sharp
38	A72814	00° 21′ 24″ N 36° 03′ 59″ E	4	96	38.9	20.5	24	5 6 4 1 1 1 0 2	5 6 1 1 0 3 / 0 3	9	0	Absent	0	Very sharp
39	A72815	00° 21′ 24″ N 36° 03′ 59″ E	4	93	39.5	20.5	24.1	5 6 0 3	0 10 / 0 3	9	0	Absent	0	Very sharp
40	A72816	00° 21′ 24″ N 36° 03′ 59″ E	4	96	39	21.5	24.3	5 7 4 1 1 1 0 1	5 5 1 1 0 4 / 0 3	9	0	Absent	0	Very sharp
41	A72817	00° 21′ 24″ N 36° 03′ 59″ E	4	95	35.8	20	24.5	5 8 4 1 3 1	5 10 1 3	9	0	Absent	0	Very sharp
42	A72818	00° 21′ 24″ N 36° 03′ 59″ E	4	91	38.2	20.5	22.1	5 7 0 2	5 6 0 3/ 5 3	9	0	Absent	0	Very sharp
43	A72819	00° 21′ 24″ N 36° 03′ 59″ E	4	100	38.4	19.2	25	5 5 4 1 1 1 0 3	5 6 0 4 / 5 3	9	0	Absent	0	Very sharp
44	A72820	00° 21′ 24″ N 36° 03′ 59″ E	4	96	36.8	20	24.5	5 7 0 3	5 2 2 1 10 7 / 0 3	9	0	Absent	0	Very sharp
45	A72821	00° 21′ 24″ N 36° 03′ 59″ E	4	85	37.8	24.2	24.2	5 9 3 1	5 10 / 5 3	9	0	Absent	1	Sharp
COHORT 2	(Rift Valley Pre- departure Cohort) April 2022
C. minuta	Sample ID	Coordinates	Morphometric attributes
			Age(Years)	Wing(cm)	Head (cm)	Mass(g)	Tarsus(cm)	Primary MLT	Sec/Tert MLT	Tail MLT	Body MLT	Breeding Plumage	Fat Score	Keel feel
1	K18806	00° 21′ 20″ N 36° 04′ 00″ E	4	94	37	30	23	5 10	5 10 / 0 4	0 6	0	Present	3	Rounded
2	K18807	00° 21′ 20″ N 36° 04′ 00″ E	4	95	38	25	25	0 2 5 1 0 7	5 2 0 7 / 5 3	0 6	121	Present	2	Rounded
3	K18808	00° 21′ 13″ N 36° 03′ 57″ E	2	95	40	35	24	5 9 4 1	5 9 5 3	5 6	131	Present	5	Flat
4	K18809	00° 21′ 26″ N 36° 04′ 00″ E	4	92	36	30	23	5 10	5 9/ 0 3	0 6	100	Present	3	Rounded
5	K18810	00° 21′ 26″ N 36° 04′ 00″ E	5	97	39	24	24	5 9 4 1	5 9 5 3	0 6	21	Present	2	Sharp
6	K18811	00° 21′ 13″ N 36° 03′ 57″ E	2	92	38	21	24	5 10	5 9 /5 3	5 6	33	Present	1	Sharp
7	K18812	00° 21′ 26″ N 36° 04′ 00″ E	2	92	39	29	24	5 8 4 1 2 1	5 9 / 5 3	5 6	121	Present	3	Rounded
8	K18813	00° 21′ 13″ N 36° 03′ 57″ E	4	96	39	28	26	5 6 2 1 0 3	2 1 0 9 / 5 4	5 6	31	Present	3	Rounded
9	K18814	00° 21′ 26″ N 36° 04′ 00″ E	4	91	32	35	23	5 10	5 9 / 5 1 /3 2	5 6	0	Present	3	Rounded
10	K18815	00° 21′ 13″ N 36° 03′ 57″ E	4	99	40	30	23	5 9 4 1	5 10 /4 1 5 1 4 1	5 6	0	Present	3	Rounded
11	K18816	00° 21′ 26″ N 36° 04′ 00″ E	3	98	40	24	24	5 10	5 10 / 5 4	5 6	0	Absent	3	Rounded
12	K18817	00° 21′ 13″ N 36° 03′ 57″ E	4	97	44	28	24	6 10	5 9 2 1 / 5 4	0 6	33	Present	3	Rounded
13	K18818	00° 21′ 20″ N 36° 04′ 00″ E	4	98	38	26	21	5 10	5 10 / 5 4	5 6	0	Present	2	Rounded
14	K18819	00° 21′ 26″ N 36° 04′ 00″ E	4	98	39	35	24	6 10	5 10 / 4 1 5 3	9 1	11	Present	4	Flat
15	K18820	00° 21′ 26″ N 36° 04′ 00″ E	4	99	36	22	22	5 10	5 10 / 5 4	5 6	1	Present	1	Sharp
16	K18821	00° 21′ 20″ N 36° 04′ 00″ E	4	94	36	35	23	5 10	5 10 / 0 4	5 6	0	Present	5	Flat
17	K18822	00° 21′ 20″ N 36° 04′ 00″ E	4	94	38	30	24	5 10	5 10 / 5 4	5 6	0	Present	3	Rounded
18	K18823	00° 21′ 13″ N 36° 03′ 57″ E	4	98	39	29	25	6 10	5 10 / 5 4	5 6	2	Present	4	Rounded
19	K18824	00° 21′ 13″ N 36° 03′ 57″ E	4	98	38	40	25	0 10	5 10 / 5 4	5 6	0	Present	6	Flat
20	K18825	00° 21′ 13″ N 36° 03′ 57″ E	4	97	40	35	25	5 10	5 10 / 5 4	5 6	11	Present	5	Flat
21	K18826	00° 21′ 13″ N 36° 03′ 57″ E	4	98	39	26	26	5 10	5 10 / 5 1 0 1 5 2	0 6	32	Present	2	Sharp
22	K18827	00° 21′ 13″ N 36° 03′ 57″ E	4	97	39	27.5	27	5 8 3 1 1 1	5 10 / 5 4	0 6	20	Present	3	Rounded
23	K18828	00° 21′ 13″ N 36° 03′ 57″ E	4	97	35	20	23	5 10	5 10 / 5 3 0 1	0 6	20	Present	1	Sharp
24	K18829	00° 21′ 26″ N 36° 04′ 00″ E	4	100	36	25	25	5 10	5 10 / 5 4	5 6	0	Present	2	Rounded
25	K18830	00° 21′ 20″ N 36° 04′ 00″ E	5	91	38	22	24	0 4 / 5 3 1 1 0 2	0 10 / 5 1 0 3	5 6	32	Absent (Not moulting)	2	Sharp
26	K18831	00° 21′ 20″ N 36° 04′ 00″ E	4	98	36	30	23	0 10	5 10 0 1 5 2 0 1	5 6	100	Present	3	Rounded
27	K18832	00° 21′ 26″ N 36° 04′ 00″ E	5	98	40	23	24	5 9 4 1	5 10 / 5 4	5 6	132	Absent (Not moulting)	2	Sharp
28	K18833	00° 21′ 13″ N 36° 03′ 57″ E	4	97	38	28	25	5 10	5 10 5 1 0 2 5 1	5 6	100	Present	3	Rounded
29	K18834	00° 21′ 26″ N 36° 04′ 00″ E	5	95	39	20	25	5 7 1 1 0 2	5 10 / 5 4	5 6	110	Absent (Not moulting)	1	Sharp
30	K18835	00° 21′ 13″ N 36° 03′ 57″ E	4	96	38	33.5	25	0 10	0 10 / 0 3 5 1	0 6	10	Present	5	Flat
31	K18836	00° 21′ 20″ N 36° 04′ 00″ E	4	91	37	40	25	0 9 4 1	5 10 /0 1 5 2 0 1	5 6	2	Present	6	Flat
32	K18837	00° 21′ 20″ N 36° 04′ 00″ E	4	103	40	32	25	5 10	5 10 / 5 4	5 6	0	Present	5	Rounded
33	K18838	00° 21′ 20″ N 36° 04′ 00″ E	4	96	38	30	24	5 9 4 1	5 10 / 5 2 4 1 5 1	5 6	33	Present	5	Rounded
34	K18839	00° 21′ 20″ N 36° 04′ 00″ E	4	95	40	23	23	5 10	5 10 / 5 4	5 6	100	Present	1	Sharp
35	K18840	00° 21′ 26″ N 36° 04′ 00″ E	5	87	40	24	23	5 8 3 1 0 1	5 1 4 1 0 8 / 0 3	9 1	1	Moulting	2	Sharp
36	K18841	00° 21′ 26″ N 36° 04′ 00″ E	4	102	38	28	25	5 10	5 10/ 5 4	5 6	0	Present	3	Rounded
37	K18842	00° 21′ 20″ N 36° 04′ 00″ E	3	87	37	20	22	5 7 3 1 2 1 0 1	5 10 / 5 4	5 6	11	Absent (Not moulting)	1	Sharp
38	K18843	00° 21′ 26″ N 36° 04′ 00″ E	5	93	37	23	23	5 9 4 1	5 10 / 5 4	5 6	0	Absent (Not moulting)	3	Sharp
39	K18844	00° 21′ 26″ N 36° 04′ 00″ E	4	100	40	35	24	5 10	5 10 / 5 4	5 6	0	Present	6	Flat
40	K18845	00° 21′ 20″ N 36° 04′ 00″ E	4	98	39	26	25	5 10	5 10/ 0 1 4 1 4 2	5 6	100	Present	2	Sharp
41	K18846	00° 21′ 20″ N 36° 04′ 00″ E	4	99	34	30	26	5 10	5 10 / 5 3	5 6	0	Present	5	Flat
42	K18847	00° 21′ 20″ N 36° 04′ 00″ E	4	92	38	30	24	5 10	5 10/5 4	5 6	101	Present	5	Flat
43	K18848	00° 21′ 20″ N 36° 04′ 00″ E	5	97	39	22	24	5 7 3 1 0 3	5 10 / 5 4	5 6	21	Absent (Not moulting)	1	Sharp
44	K18849	00° 21′ 20″ N 36° 04′ 00″ E	4	99	40	40	25	5 10	5 10 / 5 4	5 6	331	Present	6	Flat
45	K18850	00° 21′ 26″ N 36° 04′ 00″ E	4	98	40	37	24	5 10	5 10 /5 4	5 6	33	Present	4	Rounded
46	K18851	00° 21′ 13″ N 36° 03′ 57″ E	4	97	37	30	22	5 10	5 10 / 5 4	5 6	0	Present	3	Rounded
47	K18852	00° 21′ 26″ N 36° 04′ 00″ E	5	93	36	21	25	5 1 4 1 0 3	0 10 /1 1 4 1 0 2	5 6	10	Absent (Not moulting)	1	Sharp
	COHORT 1	COHORT 2	TOTAL
	45	47	92
MAGADI
COHORT 1	(Arctic Cohort) Oct 2021
C. minuta	Sample ID	Coordinates	Morphometric attributes
			Age(Years)	Wing (cm)	Head (cm)	Mass (g)	Tarsus (cm)	Primary MLT	Sec/Tert MLT	Tail MLT	Body MLT	Breeding plumage	Fat score	Keel feel
1	A72827	01° 59′ 46″ S 36° 15′ 32″ E	4	98	38.4	21.1	23.8	0 10	0 10 / 0 3	0	0	Absent	0	Very sharp
2	A72828	01° 59′ 46″ S 36° 15′ 32″ E	4	94	37.8	21.8	24.5	0 10	0 10 / 0 3	0	11	Absent	0	Very sharp
3	A72829	01° 59′ 46″ S 36° 15′ 32″ E	4	92	35.9	20	24.7	5 3 0 7	0 10 / 0 3	0	0	Absent	0	Very sharp
4	A72830	01° 59′ 46″ S 36° 15′ 32″ E	4	96	37.2	24.4	23	5 5 / 0 5	0 10 / 0 3	9	0	Absent	1	Sharp
5	A72833	01° 59′ 44″ S 36° 15′ 33″ E	4	96	37.6	18.9	23.1	5 4 4 1 0 5	5 2 2 1 0 2 0 6 / 5 4	9	0	Absent	0	Very sharp
6	A72834	01° 59′ 48″ S 36° 15′ 31″ E	4	93	37	19.9	22.5	5 6 3 1 1 1 0 2	5 3 1 1 0 6 / 0 3	9	0	Absent	0	Very sharp
7	A72835	01° 59′ 46″ S 36° 15′ 32″ E	4	95	36.7	21.3	23.3	5 5 3 1 0 4	0 10 / 0 4	0	0	Absent	0	Very sharp
8	A72836	01° 59′ 48″ S 36° 15′ 31″ E	4	100	37.5	26	23	0 10	0 10 / 0 3	0	0	Absent	1	Sharp
9	A72837	01° 59′ 48″ S 36° 15′ 31″ E	4	94	36.5	18.7	22.2	5 5 0 5	5 1 0 9/ 0 4	0	0	Absent	0	Very sharp
10	A72838	01° 59′ 44″ S 36° 15′ 33″ E	4	92	37.7	20.1	24	5 2 1 1 0 7	0 10 / 0 3	9	0	Absent	0	Very sharp
11	A72839	01° 59′ 44″ S 36° 15′ 33″ E	4	95	37.3	20.6	23.5	5 6 4 1 1 1 0 2	5 6 1 1 0 3 / 0 3	9	0	Absent	0	Very sharp
12	A72840	01° 59′ 44″ S 36° 15′ 33″ E	4	98	39.3	22.6	23.7	5 6 0 3	0 10 / 0 3	9	0	Absent	0	Very sharp
13	A72841	01° 59′ 44″ S 36° 15′ 33″ E	4	96	38.5	23.1	24.5	5 7 4 1 1 1 0 1	5 5 1 1 0 4 / 0 3	9	0	Absent	1	Sharp
14	A72842	01° 59′ 46″ S 36° 15′ 32″ E	4	90	36.3	18.8	22.8	5 8 4 1 3 1	5 10 1 3	9	0	Absent	0	Very sharp
15	A72843	01° 59′ 44″ S 36° 15′ 33″ E	4	96	37.8	21.2	22.5	5 7 0 2	5 6 0 3/ 5 3	9	0	Absent	0	Very sharp
16	A72844	01° 59′ 44″ S 36° 15′ 33″ E	4	98	38.5	23.8	24	5 5 4 1 1 1 0 3	5 6 0 4 / 5 3	9	0	Absent	1	Sharp
17	A72845	01° 59′ 48″ S 36° 15′ 31″ E	4	90	38	19	24.6	5 7 0 3	5 2 2 1 10 7 / 0 3	9	0	Absent	0	Very sharp
18	A72846	01° 59′ 48″ S 36° 15′ 31″ E	4	92	38.5	22.1	24	5 9 3 1	5 10 / 5 3	9	0	Absent	1	Very sharp
19	A72847	01° 59′ 44″ S 36° 15′ 33″ E	4	100	39.3	19.2	28.8	5 7 4 1 0 2	5 1 / 4 3	5 6	0	Absent	0	Very sharp
20	A72849	01° 59′ 44″ S 36° 15′ 33″ E	4	91	38.1	17.3	22.3	5 7 1 1 0 2	5 3 1 1 0 6 / 0 3	9	0	Absent	0	Very sharp
21	A72850	01° 59′ 48″ S 36° 15′ 31″ E	4	95	36.5	19.2	23.5	5 7 0 3	5 6 0 4 / 5 3	0	0	Absent	0	Very sharp
22	A72851	01° 59′ 44″ S 36° 15′ 33″ E	4	94	38.5	20	22.7	5 3 1 1 0 6	5 1 0 10/ 0 3	0	0	Absent	0	Very sharp
23	A72852	01° 59′ 48″ S 36° 15′ 31″ E	4	100	39.1	21.3	24.8	5 5 1 1 0 4	5 3 3 1 0 6 / 0 4	5 6	0	Absent	0	Very sharp
24	A72853	01° 59′ 48″ S 36° 15′ 31″ E	4	91	36.2	19.8	23.8	5 10	5 10 / 5 3	9	0	Absent	0	Very sharp
25	A72854	01° 59′ 48″ S 36° 15′ 31″ E	4	100	38.5	24.6	25.5	5 6 2 1 0 3	5 7 0 3 / 0 3	9	0	Absent	1	Sharp
26	A72855	01° 59′ 48″ S 36° 15′ 31″ E	4	92	38.3	19.7	24.2	5 7 0 2	5 6 2 1 0 4/ 0 3	9	0	Absent	0	Very sharp
27	A72856	01° 59′ 44″ S 36° 15′ 33″ E	4	93	39.5	20.8	24.8	5 6 4 1 0 3	5 1/ 0 9 / 0 3	9	0	Absent	0	Very sharp
28	A72857	01° 59′ 44″ S 36° 15′ 33″ E	4	95	36.2	19.4	23.5	5 5 4 1 0 4	5 2/ 0 8 / 5 3	0	0	Absent	0	Very sharp
29	A72858	01° 59′ 44″ S 36° 15′ 33″ E	4	94	39.4	19.5	23.5	5 8 4 1 1	5 7 1, 0 2 / 0 3	9	0	Absent	0	Very sharp
30	A72859	02° 00′ 03″ S 36° 15′ 56″ E	4	92	37.4	19.4	21.3	5 2 3 1 1, 0 6	0 10/ 0 3	0	0	Absent	0	Very sharp
31	A72860	02° 00′ 03″ S 36° 15′ 56″ E	4	96	38.1	21.6	24.1	5 9 4 1	5 10 / 5 3	9	0	Absent	0	Very sharp
32	A72861	02° 00′ 03″ S 36° 15′ 56″ E	4	94	40.3	20	25.3	5 6 3 1 0 3	5 0 1 1 0 5 / 5 4	9	0	Absent	0	Very sharp
33	A72862	02° 00′ 03″ S 36° 15′ 56″ E	4	88	37.6	21	23.4	5 5 1 1 0 4	3 1 0 9 / 0 3	9	0	Absent	0	Very sharp
34	A72863	02° 00′ 03″ S 36° 15′ 56″ E	4	90	37.3	17.8	24	5 5 4 1 0 3	5 2 0 7 / 5 3	9	0	Absent	0	Very sharp
35	A72864	02° 00′ 03″ S 36° 15′ 56″ E	4	96	38.5	18.7	22.4	5 4 4 1 0 5	0 9 / 5 3	9	0	Absent	0	Very sharp
36	A72865	02° 00′ 03″ S 36° 15′ 56″ E	4	96	37.2	19	23.8	5 7 4 3	5 3 0 7 5 4	9	110	Absent	0	Very sharp
COHORT 2	(Rift Valley Pre-departure Cohort) April 2022
C. minuta	Sample ID	Coordinates	Morphometric attributes
			Age(Years)	Wing(cm)	Head (cm)	Mass(g)	Tarsus(cm)	Primary MLT	Sec/Tert MLT	Tail MLT	Body MLT	Breeding Plumage	Fat score	Keel Feel
1	K18853	01° 59′ 59″ S 36° 13′ 57″ E	4	100	42.6	22	25.3	5 10	5 10 / 5 4	5 6	0	Absent	2	Sharp
2	K18853*	01° 59′ 59″ S 36° 13′ 57″ E	4	91	36	20	23	5 10	5 10 / 5 4	9 1	111	Present	0	Sharp
3	K18854	01° 59′ 59″ S 36° 13′ 57″ E	4	96	37.5	37	25.3	5 10	5 10 / 5 4	5 6	133	Present	7	Flat
4	K18854*	01° 59′ 59″ S 36° 13′ 57″ E	4	92	40	32	23	5 10	5 10 / 5 4	5 6	0	Present	6	Flat
	K18855	01° 59′ 59″ S 36° 13′ 57″ E	4	96	38	28	24	5 10	5 10	5 6	0	Absent	4	Rounded
6	K18855*	01° 59′ 59″ S 36° 13′ 57″ E	4	97	37.5	31	24.6	5 10	5 10	5 6	133	Present	5	Flat
7	K18856	01° 59′ 59″ S 36° 13′ 57″ E	5	92	36	23	24	5 10	5 10 / 5 4	5 6	0	Absent	3	Rounded
8	K18857	01° 59′ 59″ S 36° 13′ 57″ E	4	95	38	27	25	5 10	5 10 / 5 4	9	0	Present	4	Rounded
9	K18858	01° 59′ 59″ S 36° 13′ 57″ E	4	92	40	33	22	5 10	5 10 / 5 4	9	132	Present	6	Rounded
10	K18859	01° 59′ 59″ S 36° 13′ 57″ E	4	100	41	31	25	5 10	5 10 / 5 4	9	232	Present	6	Flat
11	K18860	01° 59′ 59″ S 36° 13′ 57″ E	4	99	41	26	24	5 10	5 10 / 5 4	9	0	Present	3	Rounded
12	K18861	01° 59′ 59″ S 36° 13′ 57″ E	4	97	38	32	24	5 10	5 10 / 5 4	9	0	Present	6	Rounded
13	K18862	01° 59′ 59″ S 36° 13′ 57″ E	4	95	40	33	25	5 10	5 10 / 5 4	5 6	22	Present	6	Flat
14	K18863	01° 59′ 59″ S 36° 13′ 57″ E	4	98	36	28	24	5 10	5 10 / 5 4	9	11	Present	4	Rounded
15	K18864	01° 59′ 59″ S 36° 13′ 57″ E	4	102	41	31	26	5 10	5 10 / 5 4	5 10	0	Present	5	Flat
16	K18865	01° 59′ 59″ S 36° 13′ 57″ E	5	97	38	21	25	5 8 11 11	5 2 0 8 / 0 4	9	222	Absent	1	Sharp
17	K18866	02° 00′ 05″ S 36° 13′ 56″ E	4	92	37	20	24	5 10	5 10 / 5 4	5 6	111	Present	0	Sharp
18	K18867	01° 59′ 59″ S 36° 13′ 57″ E	4	98	38	24	25	5 10	5 10 / 5 4	5 6	11	Present	2	Sharp
19	K18868	01° 59′ 59″ S 36° 13′ 57″ E	5	95	37	22	32	5 10	5 10 / 5 4		0	Absent	3	Rounded
20	K18869	01° 59′ 59″ S 36° 13′ 57″ E	4	98	41	30	26	5 10	5 10 / 5 4	4 6	1	Present	5	Flat
21	K18870	01° 59′ 59″ S 36° 13′ 57″ E	5	92	37	24	24	5 10	5 10 / 5 4	5 6	0	Absent	2	Sharp
22	K18871	01° 59′ 59″ S 36° 13′ 57″ E	4	96	38	24	24	5 10	5 10 / 5 4	9	11	Absent	2	Sharp
23	K18872	01° 59′ 59″ S 36° 13′ 57″ E	4	94	37	25	23	5 10	5 10 / 5 4	9	0	Present	5	Rounded
24	K18873	01° 59′ 59″ S 36° 13′ 57″ E	4	97	37	30	23	5 10	5 10 / 5 4	5 6	0	Present	7	Flat
25	K18874	02° 00′ 05″ S 36° 13′ 56″ E	4	92	38	28	24	5 10	5 10 / 5 4	5 6	0	Present	6	Flat
26	K18875	02° 00′ 05″ S 36° 13′ 56″ E	5	92	40	24	24	5 10	5 10 / 5 4	5 6	0	Absent	2	Sharp
27	K18876	02° 00′ 05″ S 36° 13′ 56″ E	4	95	40	23	23	5 10	5 10 / 5 4	5 6	11	Present	2	Sharp
28	K18877	01° 59′ 59″ S 36° 13′ 57″ E	4	94	39	31	24	5 10	5 10 / 5 4	5 6	1	Present	5	Flat
29	K18878	01° 59′ 59″ S 36° 13′ 57″ E	5	96	40	25	24	5 8 4 1 3 1	5 10 / 5 4	5 6	1	Absent	3	Rounded
30	K18879	02° 00′ 05″ S 36° 13′ 56″ E	4	97	34	24	23	5 10	5 10 / 5 4	5 6	22	Present	2	Rounded
31	K18880	02° 00′ 05″ S 36° 13′ 56″ E	4	98	38	28	23	5 9 4 1	5 10 / 5 4	9 1	0	Present	4	Rounded
32	K18881	02° 00′ 05″ S 36° 13′ 56″ E	4	90	34	26	23	5 8 4 1 1 1	5 10 / 5 4	5 6	222	Present	3	Rounded
33	K18882	01° 59′ 59″ S 36° 13′ 57″ E	4	99	39	25	26	5 8 4 1 1 1	5 10 / 5 4	5 6	0	Present	3	Rounded
0	K18883	02° 00′ 12″ S 36° 14′ 02″ E	4	90	40	27	23	5 10	5 3 /5 4	5 6	11	Present	4	Rounded
35	K18884	02° 00′ 12″ S 36° 14′ 02″ E	4	95	38	22	25	5 7 / 4 1 / 1 2	5 10 / 5 4	9 1	11	Present	2	Sharp
36	K18885	01° 59′ 59″ S 36° 13′ 57″ E	4	93	40	27	24	5 10	5 10 / 5 4	5 6	101	Present	4	Rounded
37	K18886	01° 59′ 59″ S 36° 13′ 57″ E	4	95	38	21	25	5 10	5 10 / 5 4	9 1	11	Present	2	Sharp
38	K18887	01° 59′ 59″ S 36° 13′ 57″ E	4	100	40	30	24	5 10	5 10 / 5 4	5 6	0	Present	5	Flat
39	K18888	01° 59′ 59″ S 36° 13′ 57″ E	4	98	41	29	26	5 10	5 10 / 5 4	5 6	121	Present	4	Rounded
40	K18889	01° 59′ 59″ S 36° 13′ 57″ E	5	88	40	21	23	5 7 4 1 3 2	5 10 / 5 4	5 6	1	Absent	4	Rounded
41	K18890	01° 59′ 59″ S 36° 13′ 57″ E	4	90	40	25	25	5 10	5 10 / 5 4	9 1	122	Present	3	Rounded
42	K18891	01° 59′ 59″ S 36° 13′ 57″ E	4	92	37	26	22	5 10	5 10 / 5 4	5 6	112	Present	3	Rounded
43	K18892	01° 59′ 59″ S 36° 13′ 57″ E	4	97	41	30	24	5 9 0 1	5 10 / 5 3	5 6	331	Present	5	Flat
44	K18893	01° 59′ 59″ S 36° 13′ 57″ E	4	95	38	23	24	5 10	5 10 / 5 3	9 1	122	Present	3	Rounded
45	K18894	01° 59′ 59″ S 36° 13′ 57″ E	4	99	40	31	25	5 10	5 10 / 5 4	5 6	122	Present	5	Flat
46	K18895	01° 59′ 59″ S 36° 13′ 57″ E	4	96	41	29	22	5 10	5 10 / 5 4	5 6	0	Present	4	Rounded
47	K18896	01° 59′ 59″ S 36° 13′ 57″ E	4	96	38	22	23	5 10	5 10 / 5 4	9 1	0	Present	3	Rounded
48	K18897	01° 59′ 59″ S 36° 13′ 57″ E	4	96	39	30	26	5 10	5 10 / 5 4	9 1	0	Present	5	flat
49	K18898	01° 59′ 59″ S 36° 13′ 57″ E	5	92	38	23	23	5 8 4 1 1 1	0 10 / 0 3	9 1	1	Absent	2	Sharp
50	K18899	01° 59′ 59″ S 36° 13′ 57″ E	4	97	40	30	23	5 10	5 10 / 5 4	5 10	0	Present	5	Flat
51	K19601	02° 00′ 05″ S 36° 13′ 56″ E	4	92	38	22	23	5 10	5 10 / 5 4	5 6	0	Present	4	Rounded
52	K19602	01° 59′ 59″ S 36° 13′ 57″ E	4	96	40	23	24	5 9 / 4 1	5 10 / 5 4	5 6	33	Present	6	flat
53	K19603	01° 59′ 59″ S 36° 13′ 57″ E	4	93	40	23	23	5 10	5 10	5 10	331	Present	2	Sharp
54	K19604	01° 59′ 59″ S 36° 13′ 57″ E	4	98	41	29	24	5 10	5 10 / 5 4	5 6	133	Present	6	Flat
55	K19605	01° 59′ 59″ S 36° 13′ 57″ E	5	96	33	25	24	5 7 4 1 1 1 0 1	5 10 / 5 4	9 1	333	Absent	5	Flat
56	K19606	01° 59′ 59″ S 36° 13′ 57″ E	4	94	25	25	24	5 10	5 10 / 5 3	5 6	0	Present	3	Rounded
	COHORT 1	COHORT 2	TOTAL
	36	56	92
Key: *-C. minuta was sampled but escaped beore being ringed, MLT-moulting
	Age:	2-I do not know, 3-young (born during the sampling year period), 4-adult, 5-Newly (a month or two before leaving the Arctic)
	Body Moult Summary	Code	Interpretation
		11	(Likely 011 or 110) Slight moult in two areas; very early or late stage.
		101	Slight moult on the head and underparts, but none on the back.
		122	Slight moult on the head; moderate moult on the back and belly.
		132	Slight on head; heavy on back; moderate on belly.
		133	Slight on head; heavy on both back and belly.
		232	Moderate on head; heavy on back; moderate on belly.
		331	Heavy on head and back; slight on belly.
		333	Maximum Moult: Heavy feather replacement across the entire body.
		Fat Score	Typical Mass (Approximate)	Biological State
		0	22.1g – 22.4g	"Lean" mass; little to no migratory fuel.
		1 – 3	23g – 26g	Baseline to light fueling.
		4 – 5	27g – 31g	Moderate fueling; ready for shorter flights.
		6 – 8	32g – 40g+	Maximum fueling; "Obese" for long-distance desert or ocean crossings.
	Keel feel:	Description	Condition
	Very Sharp	Prominent, knife-like ridge	Emaciated/Starving
	Sharp	Easily felt, sunken sides	Underweight
	Rounded	Gentle ridge, well-padded	Ideal Weight
	Flat/Hidden	No ridge, hard to feel	Overweight

## Sheet: Sheet2
BOGORIA
COHORT 1
Water	Sample ID	Coordinates	Limnological attributes
1	RLWB-1A	00° 21′ 26″ N 36° 03′ 59″ E	River Loboi water (pH 8.1); domestic chores, and as a drinking source for livestock and C. minuta
2	RLWB-1B	00° 21′ 26″ N 36° 03′ 59″ E	River Loboi water (pH 8.1); domestic chores, and as a drinking source for livestock and C. minuta
3	RLWB-2	00° 21′ 24″ N 36° 03′ 59″ E	River Loboi water (pH 8.1); domestic chores, and as a drinking source for livestock and C. minuta
4	SWB-1	00° 21′ 26″ N 36° 03′ 59″ E	Spring water (underground seepage) (pH 7.8); a drinking source for livestock and C. minuta
5	SWB-2	00° 20′ 55″ N 36° 03′ 40″ E	Spring water (underground seepage) (pH 7.8); a drinking source for livestock and C. minuta
6	SWB-3	00° 21′ 15″ N 36° 03′ 57″ E	Spring water (underground seepage) (pH 7.8); a drinking source for livestock and C. minuta
7	SWB-4	00° 19′ 17″ N 36° 04′ 13″ E	Spring water (underground seepage) (pH 7.8); a drinking source for livestock and C. minuta
8	LWB-1	00° 21′ 26″ N 36° 03′ 59″ E	Lake Bogoria water (pH 10.2); shorelines act as foraging sites for C. minuta
9	LWB-2	00° 21′ 24″ N 36° 03′ 59″ E	Lake Bogoria water (pH 10.2); shorelines act as foraging sites for C. minuta
10	LWB-3	00° 21′ 15″ N 36° 03′ 57″ E	Lake Bogoria water (pH 10.2); shorelines act as foraging sites for C. minuta
11	ABWB	00° 21′ 07″ N 36° 03′ 44″ E	Artesian borehole water (pH 7.5); used for domestic chores, and as a drinking source for livestock and C. minuta
12	MWB	00° 21′ 11″ N 36° 03′ 42″ E	Marigat municipal water (pH 7.2); source of potable water for humans
13	PSWB	00° 20′ 27″ N 36° 04′ 01″ E	Piped spring water (pH 6.9); used for domestic chores
COHORT 2
Water	Sample ID	Coordinates	Limnological attributes
1	SWB 2	00° 20′ 26″ N 36° 04′ 00″ E	Spring water (underground seepage) (pH 7.8); a drinking source for livestock and C. minuta
2	SWB 3	00° 20′ 40″ N 36° 03′ 44″ E	Spring water (underground seepage) (pH 7.8); a drinking source for livestock and C. minuta
3	SWB 4	00° 21′ 07″ N 36° 03′ 48″ E	Spring water (underground seepage) (pH 7.8); a drinking source for livestock and C. minuta
4	LWB 1	00° 21′ 13″ N 36° 03′ 57″ E	Lake Bogoria water (pH 10.2); shorelines act as foraging sites for C. minuta
5	LWB 2A	00° 21′ 20″ N 36° 04′ 00″ E	Lake Bogoria water (pH 10.2); shorelines act as foraging sites for C. minuta
6	LWB 2B	00° 21′ 20″ N 36° 04′ 00″ E	Lake Bogoria water (pH 10.2); shorelines act as foraging sites for C. minuta
7	LWB 3	00° 21′ 26″ N 36° 04′ 00″ E	Lake Bogoria water (pH 10.2); shorelines act as foraging sites for C. minuta
8	Runoff-B	00° 21′ 40″ N 36° 03′ 45″ E	Runoff water; a drinking source for livestock and foraging site for C. minuta
9	ABWB 2	00° 21′ 07″ N 36° 03′ 44″ E	Artesian borehole water (pH 7.5); used for domestic chores, and as a drinking source for livestock and C. minuta
10	CWWB	00° 21′ 28″ N 36° 03′ 04″ E	Car wash bay: River-fed (pH 8.5); multi-use runoff site (swimming and mixed-vehicle washing) and C. minuta hydration source
	COHORT 1	COHORT 2	TOTAL
	13	10	23
MAGADI
COHORT 1
Water	Sample ID	Coordinates	Limnological attributes
1	HWM 1-A	02° 00′ 03″ S 36° 13′ 56″ E	Hot spring water (pH 11.2); features human bathing pools and shorelines that act as foraging sites for C. minuta
2	HWM 1-B	02° 00′ 03″ S 36° 13′ 56″ E	Hot spring water (pH 11.2); features human bathing pools and shorelines that act as foraging sites for C. minuta
3	HWM 2-A	02° 00′ 05″ S 36° 13′ 56″ E	Hot spring water (pH 11.4); features human bathing pools and shorelines that act as foraging sites for C. minuta
4	HWM 2-B	02° 00′ 05″ S 36° 13′ 56″ E	Hot spring water (pH 11.2); features human bathing pools and shorelines that act as foraging sites for C. minuta
5	HWM 3-B	02° 00′ 09″ S 36° 13′ 56″ E	Hot spring water (pH 11.4); features human bathing pools and shorelines that act as foraging sites for C. minuta
6	LWM 1	01° 59′ 59″ S 36° 13′ 57″ E	Lake Magadi water (pH 11.2); shorelines act as foraging sites for C. minuta
7	LWM 2	01° 59′ 44″ S 36° 15′ 33″ E	Lake Magadi water (pH 11.2) ; shorelines act as foraging sites for C. minuta
8	LWM 3	01° 59′ 48″ S 36° 15′ 31″ E	Lake Magadi water (pH 11.2); shorelines act as foraging sites for C. minuta
9	LWM 4	01° 59′ 48″ S 36° 15′ 31″ E	Lake Magadi water (pH 11.2); shorelines act as foraging sites for C. minuta
10	LWM 5	01° 59′ 46″ S 36° 15′ 32″ E	Lake Magadi water (pH 11.2); shorelines act as foraging sites for C. minuta
11	ENRM	02° 01′ 52″ S 36° 10′ 20″ E	River Ewaso Ng’iro South marsh (pH 7.6); a critical multi-use water source for livestock and C. minuta
12	SWM 1	01° 59′ 59″ S 36° 13′ 57″ E	Spring water (underground seepage) (pH 8.2); a drinking source for C. minuta
13	SWM 2	02° 00′ 05″ S 36° 13′ 56″ E	Spring water (underground seepage) (pH 8.2); a drinking source for C. minuta
COHORT 2
Water	Sample ID	Coordinates	Limnological attributes
1	LWM 1	01° 59′ 59″ S 36° 13′ 57″ E	Lake Magadi water (pH 11.2); shores act as foraging site for C. minuta
2	LWM 2	02° 00′ 05″ S 36° 13′ 56″ E	Lake Magadi water (pH 11.2); shores act as foraging site for C. minuta
3	LWM 3	02° 00′ 12″ S 36° 14′ 02″ E	Lake Magadi water (pH 11.2); shores act as foraging site for C. minuta
4	LWM 4	01° 59′ 48″ S 36° 15′ 31″ E	Lake Magadi water (pH 11.2); shores act as foraging site for C. minuta
5	HWM 1	02° 03′ 56″ S 36° 13′ 32″ E	Hot spring water (pH 11.4); features human bathing pools and shorelines that act as foraging sites for C. minuta
6	HWM 2	02° 00′ 05″ S 36° 13′ 56″ E	Hot spring water (pH 11.2); features human bathing pools and shorelines that act as foraging sites for C. minuta
7	HWM 3	02° 00′ 09″ S 36° 13′ 56″ E	Hot spring water (pH 11.2); features human bathing pools and shorelines that act as foraging sites for C. minuta
8	Runoff	02° 01′ 11″ S 36° 14′ ″04 E	Runoff (rain) water (pH 8.2); a drinking source for livestock and foraging site for C. minuta
9	MPSW	01° 53′ 54″ S 36° 17′ 46″ E	Magadi petrol station water (pH 8.3); a critical multi-use water source for humans, livestock and C. minuta
10	ENRM	02° 02′ 16″ S 36° 10′ 23″ E	River Ewaso Ng’iro South marsh (pH 7.6); a critical multi-use water source for livestock and C. minuta
11	DWM	02° 01′ 53″ S 36° 11′ 14″ E	Drinking piped water (pH 8.3); a critical multi-use water source for humans, livestock and C. minuta
12	MTW	01° 53′ 54″ S 36° 17′ 46″ E	Magadi town water (pH 7.2); a drinking source for humans
	COHORT 1	COHORT 2	TOTAL
	13	12	25
