# Supplementary material for: A One Health assessment of antimicrobial-resistant Enterobacterales in migratory little stints (Calidris minuta) and aquatic ecosystems in the Kenyan Rift Valley
Source: PLoS One. 2026 Mar 27;21(3):e0336315. doi: 10.1371/journal.pone.0336315 (PMC13028371; doi:10.1371/journal.pone.0336315)
Supplement: S2 Table — (XLSX) [file pone.0336315.s002.xlsx]

## Sheet: Sheet1
	BOGORIA PHASE 1 ISOLATES
	COHORT 1 (Arctic Cohort)
	Calidris minuta (CmB)
	ISOLATE ID	ORGANISM	AMC	AMP	CTX	CRO	CIP	CN	FEP	CXM	MEM	TE	C	SXT	REMARKS
1	A72866	A. haemolyticus	6	6	18	17	19	16	18	14	15	15	13	6	ESBL- MDR( AMC, AMP, CTX, CRO,CIP,FEP, CXM,MEM, SXT)
2	A72867	S.marcescens	21	17	25	25	23	17	26	14	27	6	24	21	ESBL(I), I(CIP, CN,), R(CXM, TET)
3	A72868	L.adecarboxylata	18	20	17	19	22	15	20	16	21	18	19	21	ESBL, I (CIP, CN, FEP, CXM,MEM)
4	A72873	K. cowanii	24	6	24	25	27	18	28	21	28	19	23	21	Amp_R,ESBL(I), I(CXM)
5	A72874	A. haemolyticus	18	6	18	20	22	17	21	16	22	19	11	21	ESBL-MDR (AMC, C, SXT) I(CIP, CN,FEP, CXM, MEM)
6	A72877	A. haemolyticus	20	15	19	20	19	15	18	17	22	14	14	21	ESBL-MDR (CIP,FEP,SXT)I(AMP,CN,CXM,MEM, TE, C)
7	A72879	A. soli	20	15	15	17	21	16	17	14	23	18	22	21	ESBL-MDR (CIP, FEP, CXM) I(AMP, CN)
8	A72880	E. cloacae	21	14	24	24	22	17	22	17	24	6	20	21	R(AMC, TE) I (CIP,CN,FEP,CXM, SXT), ESBL(I)
9	A72882	A. soli	24	16	19	21	26	20	22	18	24	20	25	21	ESBL,I (AMP,FEP, CXM)
10	A72883	E. kobei	15	17	18	20	23	15	22	15	24	19	17	21	ESBL, I(AMC,CIP,CN,FEP,CXM,C)
11	A72885	E. coli	17	18	26	24	24	17	22	21	24	21	22	21	I(AMC,CIP,CN,FEP,CXM)
12	A72886-A	M. morganii	10	6	27	28	26	18	27	17	24	20	16	21	R(AMC,AMP) I(CXM, C)
13	A72886-C	E. kobei	6	6	28	28	24	15	22	17	25	20	24	21	R(AMC, AMP) I(CIP, CN,FEP,CXM)
14	A72887	E. coli	22	19	27	28	21	17	21	18	30	21	23	21	R(CIP), I(CN,FEP,CXM)
15	A72890	A. hydrophila	10	6	23	25	23	15	26	26	23	22	25	21	R(AMC,AMP), ESBL(I),I(CIP, CN)
16	A72880*-A	K. oxytoca	23	14	26	25	27	18	28	17	27	24	20	21	R(SXT), I(AMP, CXM)
17	A72880*-B	E. kobei	15	14	23	20	25	18	23	18	27	20	18	21	ESBL(I), I(AMC, AMP,CIP,FEP,CXM)
18	A72880*-C	E. cloacae	22	6	29	23	24	16	21	19	26	21	23	21	R(AMP, SXT), I(CIP,CN,FEP,CXM)
19	A72882*	A. soli	21	21	20	18	20	18	23	22	27	19	20	21	ESBL,R(CIP), I(FEP, CXM)
20	A72883*	E. kobei	21	15	27	26	24	17	26	18	25	19	22	21	I(AMP,CIP,CN,CXM)
21	A72886*-A	P. eucrina	24	24	12	12	18	10	12	6	15	19	17	21	ESBL-MDR, (CIP, CN, FEP, CXM,MEM,TET) I(C),
22	A72809-A	P. rettgeri	27	26	36	31	32	22	32	30	28	13	11	21	R(C), I(TE)
23	A72813-A	E. coli	22	18	27	27	28	18	29	21	27	22	23	21	I(CXM)
24	A72814-A	E. coli	24	20	31	31	28	18	26	21	27	24	23	21	I(CXM)
25	A72815-A	E. coli	24	19	30	30	28	19	30	20	27	20	22	21	I(CXM)
26	A72815-B	V. metschinikorii	21	19	27	27	27	16	30	25	25	26	25	21	I(CN, FEP)
27	A72815-C	C. freundii	10	6	27	25	25	16	30	20	28	20	23	21	R(AMP, AMC), I(CIP, CN,CXM)
28	A72816-A	E. coli	21	16	30	26	24	16	30	20	25	18	20	21	I(AMP,CIP,CN,CXM)
29	A72817	E. coli	22	21	31	29	28	18	30	19	27	22	24	21	I(CXM)
30	A72819	E. coli	24	18	31	29	29	19	30	21	28	23	23	21	I(CXM)
31	A72821	E. coli	21	18	25	32	30	18	30	21	29	20	21	21	ESBL(I), I(CXM)
	ATCC	E. coli	22	18	29	30	29	18	30	20	31	23	25	21	I(CXM)
WATER ISOLATES
	ISOLATE ID	ORGANISM	AMC	AMP	CTX	CRO	CIP	CN	FEP	CXM	MEM	TE	C	SXT	REMARKS
1	RLWB-1B-A	P.mirabilis	20	20	29	26	26	18	28	21	27	22	21	27	I(CXM)
2	RLWB-1B-B	M.morganella	10	6	26	29	27	18	31	16	28	22	19	25	R(AMC, AMP), I(CXM)
3	RLWB-1B-C	A.soli	22	20	18	20	22	15	20	16	23	17	20	14	ESBL, I(CRO,CIP,CN,FEP,CXM,SXT)
4	RLWB-2-A	A.soli	21	16	18	19	21	18	22	17	24	20	24	20	ESBL, R(CIP), I(AMP,FEP,CXM)
5	RLWB-2-B	E.coli	21	17	17	18	22	19	20	18	24	20	26	20	ESBL, I(CIP, FEP, CXM)
6	SWB4-A	E.coli	18	16	26	23	24	14	22	20	24	6	21	14	R(CN,TE), I(AMP,CIP,FEP,CXM,SXT)
7	SWB4-A	K.variicola	20	15	24	27	21	15	22	18	23	19	21	20	ESBL(I), R(CIP), I(AMP,CN,FEP,CXM)
8	SWB-3	E.coli	19	18	23	24	28	19	30	19	30	22	22	26	ESBL(I), I(CXM)
9	ABWB-A	E. cloacae	22	12	19	23	23	14	20	19	22	17	23	18	ESBL-MDR (CTX, AMC,CN), I(AMP,FEP,CXM,MEM)
10	ABWB-B	K.pneumoniae	20	16	23	23	20	15	23	18	22	6	22	6	MDR(CIP,TE,SXT),ESBL(I), I(AMP,CN,FEP,CXM)
11	ABWB-C	E.roggenkampii	6	6	23	23	26	15	23	19	23	19	20	6	ESBL(I), R(AMC,AMP,SXT), I(CN, FEP, CXM, MEM)
12	SWB-2	E. cloacea	10	6	27	26	26	18	25	19	27	18	22	23	R(AMC,AMP), I(CXM)
13	MWB-B	E.hormaechei	6	6	22	23	21	14	22	20	19	19	21	18	ESBL-MDR (AMC, AMP, CIP,CN,MEM),I(FEP, CXM,)
14	MWB-C	K.pneumoniae	19	14	21	22	25	18	26	19	27	21	21	24	ESBL, I(AMP,CRO,CIP,CXM)
15	PSWB-A	K.pneumoniae	17	17	25	24	24	15	25	21	23	16	19	19	ESBL(I), I(AMC, CIP,FEP,CXM, MEM)
16	PSWB-B	E. coli	17	17	26	22	23	17	20	22	23	18	22	19	ESBL(I), I(AMC, CIP,CN,FEP,CXM,MEM)
17	PSWB-C	E. cloacae	6	6	21	21	23	17	24	23	24	19	21	22	ESBL, I(CIP,CN,FEP,CXM)
	ATCC	E. coli	22	18	29	30	29	18	30	20	31	23	25	26	I(CXM)
	BOGORIA
	COHORT 2 (Pre-departure from Lake Bogoria )
	Calidris minuta (CmB)
	ISOLATE ID	ORGANISM	AMC	AMP	CTX	CRO	CIP	CN	FEP	CXM	MEM	TE	C	SXT	REMARKS
1	K18807	M. morganii	15	12	25	24	22	16	22	17	27	19	20	24	ESBL(I), R(AMP), I(AMC,CIP,CN,FEP,CXM)
2	K18808-A	L. adecarboxylata	20	17	25	24	25	17	25	18	25	20	22	6	ESBL(I), R(SXT), I(CIP, CN, CXM)
3	K18811-B	S. marcescens	6	6	24	24	25	18	26	6	24	11	21	22	MDR L(I), (AMC, AMP, CXM,TE), I(CIP)
4	K18812	P. mirabilis	24	24	32	33	33	18	29	27	24	8	12	18	R(TE, C)
5	K18813-A	P. mirabilis	24	18	33	29	30	20	36	26	25	6	17	22	R (TE), I( C)
6	K18814-A	K. pneumoniae	22	6	20	28	27	18	29	20	23	6	20	20	ESBL-MDR (AMP, CTX,TE), I(CXM)
7	K18815-A	P. mirabilis	20	21	30	30	26	18	26	24	23	19	22	23	Non-ESBL-MDR
8	K18816-A	P. mirabilis	22	19	30	27	26	19	28	22	24	20	22	26	I(CXM)
9	K18817-A	P. mirabilis	24	23	29	29	28	17	27	22	25	20	21	23	I(CN, CXM)
10	K18818-B	P. mirabilis	25	22	31	30	26	19	29	23	25	22	21	25	Non-ESBL-MDR
11	K18819-A	M. morganii	11	10	28	25	27	19	28	20	24	17	10	23	(AMC, AMP,C), I(CXM)
12	K18819-C	P. rettgeri	25	23	32	30	30	18	31	24	25	6	23	20	R(TE)
13	K18819-D	P. mirabilis	23	21	28	32	28	17	28	23	22	19	21	23	I(CN, MEM)
14	K18821	M. morganii	18	17	30	26	25	19	29	19	25	15	6	22	R(C ), I(CIP, CXM)
15	K18822-A	P. mirabilis	26	25	32	32	32	20	31	26	26	8	13	25	R(TE), I(C )
16	K18822-B	K. oxytoca	20	6	23	23	25	16	27	19	27	20	24	24	ESBL(I),R(AMP), I(CIP, CN, CXM)
17	K18826	P. rettgeri	10	20	30	26	24	18	28	24	22	6	21	23	R(AMP,AMC,TE), I(CIP,MEM)
18	K18829	E. coli	19	6	25	25	25	16	25	20	28	6	21	6	ESBL(I), MDR (AMP,TE,SXT), I(CIP,CN,CXM)
19	K18830-A	E. coli	20	16	26	26	25	16	28	20	27	6	22	6	R(TE, SXT), I(AMP,CIP, CN,CXM)
20	K18830-C	C. freundii	16	14	24	24	24	18	26	20	25	6	19	6	ESBL(I), R(TE, SXT), I(AMC, AMP,CIP, CXM)
21	K18830-D	K. pneumoniae	20	16	24	24	23	17	26	19	24	19	20	20	ESBL(I), I(AMP,CIP, CN,CXM)
22	K18832-A	E. coli	19	13	27	26	25	18	26	20	25	7	24	6	MDR (AMP, TE, SXT), I(CIP,CXM)
23	K18832-B	P. mirabilis	18	22	28	24	28	19	28	22	20	6	19	16	R(TE), I(CXM,MEM)
24	K18833	M. morganii	22	12	30	30	23	20	28	18	23	17	6	20	R(AMP, C), I(CIP,CXM)
25	K18834	P. mirabilis	25	24	28	30	32	19	27	24	25	6	25	22	R(TE)
26	K18835-A	P. mirabilis	19	20	26	26	30	18	28	25	26	7	24	23	R(TE)
27	K18836-A	E.cloacae	25	19	33	22	27	18	30	24	22	6	19	20	R(TE), ESBL(I), I(MEM)
28	K18837	P. mirabilis	17	22	26	25	25	19	24	21	22	9	19	16	R(TE),I(AMC, CIP,FEP,CXM,MEM)
29	K18838	S. marcescens	6	6	26	24	25	22	28	23	28	24	25	27	R(AMC, AMP)
30	K18840-A	P. mirabilis	26	25	33	31	36	19	30	28	26	6	26	24	R(TE)
31	K18840-B	P. rettgeri	16	6	10	18	27	20	11	6	25	6	20	6	ESBL-MDR (AMP, FEP, TE, SXT)
32	K18841-A	V. albensis	19	19	29	29	30	17	26	23	21	22	25	23	I(CN, MEM)
33	K18843-B	E. coli	22	18	18	23	25	15	23	19	26	19	19	24	ESBL(I), I(CIP, CN, FEP,CXM,MEM)
34	K18844-A	E. coli	18	6	6	6	23	6	14	6	27	6	24	24	ESBL-MDR (AMP,CTX,CRO,CN,FEP, CXM,TE), I(CIP)
35	K18844-B	M. morganii	12	15	30	30	24	20	28	21	26	20	23	29	R(AMC), I (CIP, CXM)
36	K18845	E. coli	19	6	6	6	22	6	15	6	25	6	20	18	ESBL-MDR (AMP,CTX,CRO,CN,FEP, CXM,TE), I(CIP)
37	K18846	P. mirabilis	24	24	30	29	27	17	24	28	24	6	6	20	R(TE, C), I(CN,FEP)
38	K18847	P. mirabilis	20	24	28	20	28	19	28	20	26	6	18	16	ESBL(I), R(TE), I(CXM)
39	K18848	M. morganii	6	10	31	29	26	18	25	14	22	6	13	23	MDR (AMC,AMP, CXM, TE), I(MEM, C)
40	K18849	P. mirabilis	20	24	30	27	26	18	28	23	28	14	21	25	I(TE)
41	K18850	K. variicola	20	22	26	25	24	17	27	20	27	20	21	22	I(CIP,CN,CXM)
42	K18851-A	P. rettgeri	20	22	32	29	25	25	34	20	27	14	21	15	I(CIP, CXM,TE, SXT)
43	K18851-B	A. hydrophila	18	6	39	38	30	18	33	21	24	23	28	19	R(AMP), I(CXM)
44	K18852-A	E. coli	21	18	27	25	26	16	27	19	29	19	20	26	I(CN, CXM)
45	K18852-B	A. veronii	11	6	26	25	28	16	29	23	21	24	27	22	R(AMC, AMP), I(CN,MEM)
	ATCC	E. coli	22	18	29	30	29	18	30	20	31	23	25	26	I(CXM)
WATER ISOLATES
	ISOLATE ID	ORGANISM	AMC	AMP	CTX	CRO	CIP	CN	FEP	CXM	MEM	TE	C	SXT	REMARKS
1	SWB2-A	E. coli	19	16	24	23	25	18	25	18	25	20	20	23	ESBL(I), I(AMP,CIP,CXM)
2	SWB2-B	E. cloacae	6	6	24	22	22	16	23	16	27	15	18	25	ESBL(I), R(AMC, AMP), I(CIP, CN, FEP,CXM)
3	SWB3-A	E. cloacae	19	13	26	26	26	16	26	18	29	17	18	23	I(AMP,CN, CXM)
4	SWB3-B	E. kobei	21	14	24	24	25	18	27	19	24	19	20	23	ESBL(I), I(AMP, CIP,CXM)
5	SWB3-D-1	E. cloacae	20	16	24	26	26	18	22	16	24	12	18	20	ESBL(I), I(AMP,FEP, CXM,TE)
6	SWB3-D-2	C. sedlakii	16	6	23	21	28	20	27	6	27	6	16	23	ESBL(I), MDR (AMP,CXM,TE), I(AMC,C)
7	SWBC-A	E. coli	19	17	27	27	27	18	26	20	32	21	25	TB	I(CXM)
8	SWBC-B	E. cloacae	6	6	23	25	24	12	25	19	27	18	21	23	ESBL(I), (AMC,AMP,CN), I(CIP, CXM)
9	SWB3-C	E. bugandensis	6	6	27	26	27	18	29	19	28	15	20	23	R(AMC,AMP), I(CXM)
10	SWB4-A	E. coli	19	6	26	25	25	17	29	20	27	20	22	24	R(AMP), I(CIP,CN,CXM)
11	SWB4-B	E. cloacae	6	6	24	24	24	21	27	19	28	17	21	25	ESBL(I), R(AMC,AMP), I(CIP,CXM)
12	Runoff B-A	E. coli	21	16	28	28	28	17	26	19	29	20	23	28	I(AMP,CN, CXM)
13	Runoff B-B	E. coli	21	6	26	26	24	16	26	21	24	19	20	21	R(AMP), I(CIP,CN, CXM)
14	LWB2A-C	E. coli	18	16	27	25	25	16	25	18	26	18	20	21	I(AMP,CIP,CN, CXM)
15	LW2B-A	E. coli	20	17	30	28	27	20	28	20	27	21	23	22	I(CXM)
16	CWWB-A	K. pneumoniae	22	18	28	25	23	17	25	19	24	20	20	22	I(CIP,CN,CXM)
17	CWWB-B	E.cloacae	6	6	22	23	25	16	25	16	26	6	21	20	ESBL-MDR(AMC,AMP,CTX,TE), I(CIP,CN, CXM)
	ATCC	E. coli	23	18	29	29	31	18	30	20	29	20	24	24	I(CXM)
		Key: *-Escaped after sampling before being ringed, Colour codes: Red-resistant, Yellow-intermediate											Blue-susceptible			ESBL-extended-spectrum beta-lactamase,					MDR-multidrug- resistant
		AMC-amoxicillin-clavulanic acid, AMP-ampicillin, CTX-cefotaxime, CRO-ceftriaxone, CIP-ciprofloxacin, CN-gentamicin,
		FEP-cefepime, CXM-cefuroxime, MEM-meropenem, TE-tetracycline, C-chloramphenicol, SXT-sulfamethoxazole-trimethoprim

## Sheet: Sheet2
	MAGADI PHASE 1 AST
	COHORT 1 (Arctic Cohort)
	Calidris minuta (CmM)
	ISOLATE ID	ORGANISM	AMC	AMP	CTX	CRO	CIP	CN	FEP	CXM	MEM	TE	C	SXT	REMARKS
1	A72827-A	K. georgiana	32	31	31	30	32	15	25	25	33	25	31	24	I(CN)
2	A72828-A	K. georgiana	22	14	26	25	26	18	28	18	28	21	19	23	I(AMP,CXM)
3	A72828-B	K. oxytoca	21	6	25	24	32	19	34	26	31	24	28	33	R(AMP), ESBL(I)
4	A72830-B	E. asburiae	6	6	27	25	25	17	26	19	24	19	23	6	R(AMC,AMP,SXT), I(CIP,CN,CXM)
5	A72830-D	E. bugandensis	6	12	26	26	24	18	25	16	25	20	21	23	R(AMC, AMP), I(CIP,CXM)
6	A72830-E	K. oxytoca	23	18	27	26	27	16	28	22	26	21	24	25	I(CN, CXM)
7	A72833-A	A. caviae	19	18	28	27	25	17	24	20	30	22	25	18	I(CIP, CN,FEP,CXM)
8	A72833-C	E. cloacae	6	6	25	24	26	17	20	15	25	18	21	23	ESBL(I),R(AMC, AMP), I(CN, FEP,CXM)
9	A72833-D	E. bugandensis	6	6	28	27	19	18	29	21	28	6	22	6	MDR(AMC, AMP,CIP,TET, SXT), I(CXM)
10	A72834-A	E. cloacae	20	17	25	21	23	17	24	19	31	20	19	22	ESBL(I), I(AMP,CIP, CN,FEP,CXM)
11	A72835-A	A. balylyi	17	6	17	16	21	20	21	18	23	21	24	21	ESBL-MDR (AMP,CTX, CRO,CIP), I(AMC,FEP,CXM)
12	A72835-B	A. baumanii	32	30	30	31	29	14	25	25	32	22	30	22	R(CN)
13	A72836-B	E. bugandensis	19	20	25	25	26	18	27	19	30	19	21	26	ESBL(I), I(CXM)
14	A72836-C	E. coli	17	18	25	26	22	15	26	18	22	17	16	23	ESBL(I), I(AMC,CIP, CN,CXM, MEM,C)
15	A72837-A	E. kobei	18	20	25	26	25	17	25	22	25	19	17	24	ESBL(I), I(CIP, CN, CXM)
16	A72837-C	E. bugandensis	16	20	26	24	25	18	23	20	28	21	18	26	I(AMC, CIP, FEP, CXM)
17	A72838-B	A. balylyi	20	16	19	18	25	21	23	18	23	20	25	26	ESBL, I(AMP,CIP,FEP, CXM)
18	A72840-B	E. bugandensis	20	17	24	23	27	18	28	20	26	18	18	24	ESBL(I), I(CXM)
19	A72841-A	E. cloacae	6	11	19	18	22	17	22	15	25	19	20	21	ESBL, R(AMC, AMP, CTX,CRO), I(CIP,CN,FEP,CXM)
20	A72841-B	E. coli	20	15	25	22	24	17	26	18	23	18	19	22	ESBL(I), I(AMP,CIP, CN, CXM)
21	A72844-A	A. caviae	21	11	26	27	26	20	25	20	28	22	24	22	R(AMP), I(CXM)
22	A72844-B	A. hydrophila	22	19	24	25	25	17	25	19	25	18	21	20	ESBL(I), I(CIP, CN, CXM)
23	A72845-A	E. coli	19	16	26	26	28	19	29	20	24	20	23	25	I(AMP,CXM)
24	A72846-B	E. kobei	17	6	25	25	28	19	28	19	30	20	21	30	ESBL(I), R(AMP), I(AMC,CXM)
25	A72847-A	E. kobei	27	24	31	28	28	25	32	23	40	24	18	27
26	A72847-C	E. cloacae	6	6	27	27	27	19	30	18	25	19	19	25	R(AMC, AMP), I(CXM)
27	A72850-A	E.coli	20	6	24	23	27	18	26	19	26	18	20	22	ESBL(I), R(AMP), I(CXM)
28	A72851-C	E. kobei	19	20	27	26	26	19	30	20	29	18	20	26	I(CXM)
29	A72851-E	E. bugandensis	22	21	28	27	27	19	29	21	29	20	21	26	I(CXM)
30	A72852-A	E. kobei	6	6	28	26	31	23	32	19	25	22	22	25	R(AMP, AMC), I(CXM)
31	A72852-B	E. coli	21	19	31	31	31	20	32	24	27	19	22	26
32	A72853-B	E. coli	20	17	27	25	25	17	29	20	24	20	20	22	I(CIP,CN,CXM)
33	A72854-A	E. coli	19	16	24	24	25	17	21	18	23	19	17	20	ESBL(I), I(AMP,CN,FEP,CXM,C)
34	A72855-B	A. balylyi	24	17	20	20	30	22	25	19	28	22	28	24	ESBL, I(CXM)
35	A72856-A	E. coli	21	17	28	27	27	19	27	20	25	6	21	23	R(TE), I(CXM)
36	A72856-B	A. balylyi	23	17	19	20	32	23	26	20	28	24	31	26	ESBL, I(CXM)
37	A72858-A	A. caviae	20	6	31	31	24	24	31	26	33	23	27	6	R(AMP, SXT), I(CIP)
38	A72859-A	E. coli	20	16	28	27	28	18	28	19	29	18	19	26	R(AMP), I(CXM)
39	A72860-B	E. coli	20	17	28	25	24	17	30	18	26	6	22	21	R(TE), I(CIP, CN,CXM)
40	A72861-A	E. coli	21	16	28	28	29	20	30	20	25	6	20	21	R(TE), I(AMP,CXM)
41	A72861-B	A. balylyi	26	19	21	19	26	20	25	20	25	21	28	25	ESBL, I(CXM)
42	A72883-A	E. bugandensis	20	20	24	22	27	19	27	21	27	21	22	26	ESBL(I),I(CXM)
	ATCC	E. coli	23	18	29	29	31	18	30	20	29	20	24	24	I(CXM)
	ATCC	E. coli	23	18	29	29	31	18	30	20	29	20	24	24	I(CXM)
	WATER ISOLATES
	ISOLATE ID	ORGANISM	AMC	AMP	CTX	CRO	CIP	CN	FEP	CXM	MEM	TE	C	SXT	REMARKS
1	HWM1-A	C. freudii	20	18	27	27	27	17	24	19	24	20	22	24	I(CN, FEP, CXM)
2	HWM2A-A	A. balylyi	23	17	21	20	25	21	23	18	28	22	29	24	ESBL, I(CIP, FEP,CXM)
3	HWM2B-A	E. coli	20	15	28	26	23	17	27	18	25	6	21	20	R(TE), I(AMP,CIP,CN,CXM)
4	HWM3-B	E. coli	20	16	28	26	23	16	27	18	25	6	22	20	R(TE), I(AMP,CIP,CN,CXM)
5	LWM002A-A	E. coli	21	6	29	24	26	16	23	17	23	20	25	6	R(AMP, SXT), I(CN, FEP, CXM)
6	LWM002A-B	K. oxytoca	21	6	28	24	24	17	21	21	22	6	22	6	MDR(AMP,TE,SXT), I(CIP, CN,FEP,CXM,MEM)
7	LWM002A-C	A. balylyi	22	6	27	27	26	16	28	21	27	22	25	6	R(AMP,SXT),I(CN, CXM)
8	LWM003A-A	E. coli	20	17	27	25	24	17	27	17	27	6	26	21	R(TE), I(,CIP,CN,CXM)
9	LWM003A-D	K. oxytoca	19	17	26	28	25	18	31	18	25	6	22	21	R(TE), I(CIP,CXM)
10	ENRM-A	E. cloacae	22	6	29	28	26	17	30	22	26	21	25	22	R(AMP), I(CN, CXM)
11	ENRM-B	E.kobei	18	16	24	25	29	18	29	20	31	21	22	25	ESBL(I), I(AMP,CXM)
12	LWM002B-C	A. balylyi	24	16	18	20	26	21	22	18	23	14	26	6	ESBL,I(AMP,FEP,CXM,TE)
13	LWM003A-B	K. pneumoniae	21	6	30	27	25	17	28	21	25	21	23	23	R(AMP),I(CIP,CN, TE)
	ATCC	E. coli	23	18	29	29	31	18	30	20	29	20	24	24	I(CXM)
	MAGADI PHASE 2
	COHORT 2 (Pre-departure from Lake Magadi)
	Calidris minuta (CmM)
	ISOLATE ID	ORGANISM	AMC	AMP	CTX	CRO	CIP	CN	FEP	CXM	MEM	TE	C	SXT	Phenotypic Status
1	K18853-B	E. cloacae	6	6	24	22	25	18	22	19	24	6	21	12	ESBL(I), R(AMC, AMP,TE), I(CIP, FEP, CXM, SXT)
2	K18853*-A	E. cloacae	6	6	23	23	26	12	23	18	24	6	18	6	MDR(AMC, AMP,CN,TE, SXT), ESBL(I), IFEP, CXM)
3	K18854-A	E. coli	20	16	27	24	26	17	25	18	24	6	21	6	R(TE,SXT), I(AMP, CN CXM)
4	K18854-C	E. cloacae	6	6	25	24	28	17	26	18	25	6	28	6	MDR(AMC, AMP,TE, SXT), ESBL(I),I(CN, CXM)
5	K18854-F	P. rettgeri	6	18	28	28	29	19	25	21	25	6	21	23	R(AMC,TE), I(CXM)
6	K18854*-A	L. adecarboxylata	6	6	22	22	26	17	22	19	24	6	22	6	ESBL-MDR (AMC, AMP, CTX, TE, SXT
7	K18854*-B	E. cloacae	6	6	24	27	27	17	25	17	24	6	20	6	MDR(AMC,AMP,TE, SXT), ESBL(I), I(CN, CXM)
8	K18855-A	E. coli	21	16	27	25	27	17	28	18	25	6	23	6	R(RE, SXT), I(AMP, CN, CXM)
9	K18855-C	P. rettgeri	19	15	29	28	21	19	26	19	24	6	23	17	R(CIP, TE), I(AMC, CXM)
10	K18855*-A	E. cloacae	24	27	34	34	23	18	27	23	23	6	24	17	R(TE), I(CIP)
11	K18856-A	A. jandaei	23	6	29	31	33	18	27	25	28	22	30	22	R(AMP)
12	K18856-B	E. coli	21	15	26	25	25	16	25	18	24	19	21	23	I(AMP, CIP, CN, CXM)
13	K18857-A	E. coli	20	15	28	27	22	17	26	17	26	19	19	21	I(AMP, CIP, CN, CXM)
14	K18858-A	E. cloacae	6	6	22	27	28	18	29	18	29	6	23	6	ESBL-MDR(AMC, AMP, TE, SXT), I(CXM)
15	K18859-A	E. cloacae	6	6	20	22	29	20	28	19	27	6	25	25	ESBL- MDR(AMC, AMP,CTX, TE), I(CRO,CXM)
16	K18859-C	C. freundii	6	6	28	26	25	19	31	23	28	22	23	27	R(AMC, AMP), I(CIP)
17	K18860-A	E. cloacae	6	6	25	25	28	16	26	17	27	6	26	6	MDR(AMC, AMP,TE, SXT), ESBL(I),I(CN, CXM)
18	K18861-B	E. cloacae	6	6	24	25	25	17	28	24	25	6	25	6	MDR(AMC, AMP,TE, SXT), ESBL(I),I(CIP,CN)
19	K18862-A	L. adecarboxylata	10	11	25	25	25	17	21	16	24	6	20	6	MDR(AMC, AMP,TE, SXT), ESBL(I),ICIP,CN,FEP,CXM)
20	K18862-C	K. oxytoca	22	6	25	26	26	26	30	21	26	21	23	23	R(AMP),ESBL(I), I(CXM)
21	K18863-A	L. adecarboxylata	21	18	28	27	25	18	27	20	25	20	21	25	I(CIP,CXM)
22	K18863-B	K. variicola	20	6	25	25	24	17	27	21	27	20	22	6	R(AMP, SXT),ESBL(I), I(CIP, CN,CXM)
23	K18863-C	E. coli	24	6	22	23	29	18	25	18	26	22	6	6	ESBL-MDR, R(AMP,CRO,C, SXT), I(CXM)
24	K18864-B	K. oxytoca	25	18	26	25	24	16	26	20	26	24	25	22	I(CIP,CN,CXM)
25	K18864-C	E. cloacae	6	6	24	25	26	17	26	17	26	6	21	15	R(AMC, AMP,TE), ESBL(I), I(CN, CXM)
26	K18865-A	K. oxytoca	25	13	29	30	29	18	26	23	28	21	21	22	R(AMP)
27	K18866-B	E. cloacae	6	6	24	21	25	17	25	17	25	13	20	6	R(AMC, AMP, SXT), ESBL(I), I(CIP,CN, CXM,TE)
28	K18867-A	K. oxytoca	18	18	29	26	26	17	28	20	24	20	22	6	R(SXT), I(CN, CXM)
29	K18867-B	C. brakii	6	6	29	21	26	19	28	22	26	22	21	27	R(AMC, AMP), ESBL(I), (CXM)
30	K18867-C	E. cloacae	6	6	27	26	26	18	27	17	26	6	21	6	MDR(AMC, AMP,TE, SXT),I(CXM)
31	K18868-A	E. cloacae	6	6	24	25	27	18	25	18	27	6	23	6	MDR(AMC, AMP,TE, SXT),I(CXM, ESBL(I),)
32	K18868-B	C.brakii	6	6	30	25	25	19	29	20	26	20	22	24	R(AMC, AMP), I(CIP, CXM)
33	K18868-C	K. variicola	20	6	30	27	23	16	29	19	26	20	23	6	R(AMP,SXT), I(CIP, CN, CX,)
34	K18868-D	L. adecarboxylata	22	6	20	20	28	18	23	17	25	20	6	6	ESBL-MDR, R(AMP, CTX,C, SXT), I(FEP, CXM)
35	K18869-A	E. cloacae	6	6	20	24	24	17	20	18	22	6	23	6	ESBL-MDR, R (AMC, AMP, TE, SXT)
36	K18869-B	C. freundii	6	14	25	25	25	17	27	21	25	21	23	25	R(AMC), ESBL(I), I(AMP,CIP,CN,CX,0
37	K18870-A	E. cloacae	6	6	27	27	27	17	26	16	25	6	21	6	MDR(AMP, AMC, TE, SXT), I(CN, CXM)
38	K18870-B	K. oxytoca	24	6	31	27	21	16	27	20	23	22	24	20	R(AMP, CIP), I(CN, CXM)
39	K18870-C	E. cloacae	6	6	22	22	24	15	24	18	24	6	17	6	ESBL-MDR, R(AMC, AMP,CTX,TE,SXT), I(CIP,CN,FEP,CXM,C)
40	K18871-A	E. cloacae	6	6	28	26	23	17	25	17	26	6	22	6	MDR(AMC, AMP,TE,SXT), I(CIP, CN,FEP,CXM)
41	K18871-B	C. freundii	6	6	27	27	23	19	26	20	25	21	23	23	R(AMC, AMP), I(CIP, CXM)
42	K18871-C	K. variicola	23	6	28	28	21	17	24	20	24	20	23	6	MDR(AMP, CIP, SXT), I(CN, FEP, CXM)
43	K18872-A	K. variicola	18	6	23	23	25	18	26	20	27	21	23	24	R(AMP), ESBL(I), I(CIP, CXM)
44	K18872-B	E. cloacae	6	6	23	24	26	20	29	18	25	20	22	23	R(AMC,AMP), ESBL(I), I(CXM)
45	K18873-A	E. cloacae	8	6	23	22	22	17	22	15	26	19	21	24	R(AMC,AMP), ESBL(I), I(CIP, CN,FEP,CXM)
46	K18874-A	E. cloacae	6	6	25	24	27	20	26	18	26	6	24	6	MDR(AMC, AMP,TE,SXT), ESBL(I), I(CXM)
47	K18875-A	E. cloacae	6	6	21	23	26	17	25	17	24	6	23	12	ESBL-MDR, R(AMC, AMP, CTX,TE), , I(CN,CXM,SXT)
48	K18876-A	E. cloacae	6	6	20	20	23	19	22	14	22	6	19	8	ESBL-MDR, R(AMC, AMP,CXM,TE,SXT), , I(CIP, FEP)
49	K18876-C	K. oxytoca	19	6	25	25	22	17	24	20	25	20	22	6	R(AMP,SXT), ESBL(I), I(CIP,CN, FEP, CXM)
50	K18877-A	E. cloacae	6	6	26	27	26	17	27	18	27	6	20	6	MDR(AMP, AMC,TE,SXT), I(CN,CXM)
51	K18878-A	E. cloacae	6	6	21	22	26	16	25	16	24	6	22	11	ESBL-MDR, R(AMC, AMP,CTX,TE), I(CN,CXM)
52	K18878-B	L. adecarboxylata	6	6	27	25	30	18	30	20	30	6	21	6	MDR: AMC, AMP, TE, SXT
53	K18879-A	C. freundii	18	16	27	25	23	17	28	22	28	21	22	25	I(CIP,CN,CXM)
54	K18879-B	E. cloacae	13	19	24	28	26	19	26	18	28	20	22	25	R(AMC), ESBL(I), ICXM)
55	K18880-B	E. cloacae	11	6	27	24	30	20	29	20	30	22	22	29	R (AMC, AMP), I(CXM)
56	K18881-A	E. cloacae	6	6	25	25	25	16	23	16	19	6	19	6	MDR(AMC, AMP,MEM,TE,SXT), ESBL(I), I(CIP, CN,FEP,CXM)
57	K18881-B	K. pneumoniae	6	6	21	24	23	15	26	19	22	6	20	23	ESBL-MDR R(AMC, AMP,CTX), I(CIP,CN,CXM,MEM)
58	K18882-A	E. cloacae	6	6	24	26	28	15	26	18	26	6	23	6	MDR(AMC, AMP,TE, SXT), ESBL(I), I(CN,CXM)
59	K18882-B	L. adecarboxylata	21	15	30	27	28	19	28	22	24	14	6	6	R(C,SXT), I(AMP,CXM,TE)
60	K18882-D	C. freundii	11	6	20	25	21	16	24	17	21	17	20	23	ESBL-MDR, R(AMC,AMP,CTX,CIP), I(CN,FEP,CXM, MEM)
61	K18883-A	L. adecarboxylata	20	18	30	29	24	18	27	19	28	6	6	6	MDR(TE, C,SXT), I(CIP, CXM)
62	K18883-B	E. cloacae	6	6	25	25	27	18	26	18	27	6	24	6	MDR(AMC, AMP,TE, SXT), ESBL(I), I(CXM)
63	K18883-C	K. oxytoca	19	11	21	21	22	12	25	20	23	20	25	21	ESBL- MDR, R(AMP,CTX,CN), I(CRO,CIP, CXM)
64	K18884-A	K. variicola	18	6	22	20	19	15	21	19	26	21	22	12	ESBL-MDR, R(AMC,CTX, CIP), I(CN, FEP,CXM,SXT)
65	K18884-B	E. cloacae	6	6	22	22	27	16	25	17	27	6	24	6	ESBL-MDR, R(AMC, AMP,CTX, TE,SXT), I(CN, CXM)
66	K18885-A	E. coli	18	17	25	26	23	15	27	19	25	19	20	22	ESBL(I), I(CIP,CN,CXM)
67	K18885-B	E. cloacae	20	18	27	25	25	17	22	16	24	6	18	6	R (TE, SXT)
68	K18885-C	K. variicola	17	6	22	27	20	16	24	20	23	18	21	11	ESBL-MDR, R(AMP, CTX,CIP), I(AMC,CN, FEP,CXM, SXT0
69	K18885-D	L. adecarboxylata	23	22	27	26	25	17	28	21	25	21	24	25	I(CIP,CN,CXM)
70	K18886-A	C. freundii	6	6	25	28	26	19	26	18	25	6	21	6	MDR(AMC, AMP,TE, SXT), ESBL(I), I(CXM)
71	K18886-C	C. freundii	6	6	26	25	24	17	25	20	26	20	20	28	R(AMC, AMP), I(CIP,CN,CXM)
72	K18887-A	K. oxytoca	22	18	30	27	26	15	26	21	25	23	27	25	I(CN,CXM)
73	K18887-B	E. cloacae	6	6	21	24	25	15	24	15	25	6	19	6	ESBL-MDR, R(AMC, AMP,CTX, TE, SXT), I(CIP, CN,FEP, CXM)
74	K18887-C	C. freundii	13	18	27	29	25	18	30	22	29	24	22	27	R(AMC), I(CIP,CXM)
75	K18887-D	L. adecarboxylata	6	6	25	25	28	18	25	18	24	6	19	13	R(AMC, AMP,TE), ESBL(I), I(CXM, SXT)
76	K18888-A	E. cloacae	6	6	23	22	25	16	24	17	24	6	18	6	MDR(AMC, AMP,TE, SXT), ESBL(I), I(CIP, CN,FEP, CXM
77	K18889-A	E. cloacae	6	6	26	25	27	18	26	19	27	6	21	6	MDR(AMC, AMP,TE, SXT), I(CXM)
78	K18890-A	K. pneumoniae	22	12	27	26	26	18	26	21	25	20	21	23	R(AMP),I(CXM)
79	K18890-B	E. cloacae	6	6	26	25	29	23	27	19	25	6	20	6	MDR(AMC, AMP,TE, SXT) I(CXM)
80	K18890-C	L. adecarboxylata	23	23	27	24	28	18	28	20	25	21	22	24	I(CXM)
81	K18890-D	E. xiangfagesis	6	6	25	24	23	20	28	16	25	19	19	23	R(AMC, AMP), ESBL(I), I(CIP)
82	K18891-A	C. freundii	14	14	24	23	26	18	24	20	24	18	21	22	ESBL(I), I(AMP, AMC,FEP, CXM)
83	K18891-B	E. cloacae	6	6	26	23	26	17	25	18	29	6	20	6	MDR(AMC, AMP, TE, SXT), I(CN,CXM)
84	K18892-A	E. cloacae	6	6	25	23	27	19	28	18	25	6	21	12	R(AMP, AMC,TE), ESBL(I), I(CXM)
85	K18892-B	K. oxytoca	22	17	30	26	28	17	28	24	24	25	24	25	I(CN)
86	K18892-C	C. freundii	15	19	21	23	23	17	25	19	22	19	17	24	ESBL, I(AMC,CIP,CN,CXM,MEM,C)
87	K18893-A	E. cloacae	6	6	26	25	27	18	28	18	26	19	19	20	R(AMC, AMP), I(CXM)
88	K18893-B	C. freundii	14	6	25	25	25	17	24	20	28	23	23	27	R(AMC), ESBL(I), I(AMP,CN,CMX,)
89	K18894-A	E. cloacae	6	6	23	24	26	18	30	19	26	18	18	21	R(AMC, AMP), ESBL(I), I(CIP)
90	K18895-A	E. cloacae	6	6	28	26	30	20	29	20	25	6	21	13	R(AMC, AMP, TE), I(CXM,SXT)
91	K18895-B	L. adecarboxylata	23	22	23	22	27	17	26	21	25	23	22	24	ESBL(I), I(CN,CXM)
92	K18896-A	K. pneumoniae	20	6	27	26	26	15	27	20	24	20	20	21	R(AMP), I(CN, CXM)
93	K18896-B	E. cloacae	6	6	26	26	27	17	27	19	24	6	20	6	MDR(AMC, AMP,TE, SXT), I(CN,CXM)
94	K18896-C	C. freundii	11	12	25	23	25	17	29	21	29	23	22	25	R(AMP, AMC), ESBL(I), I(CIP,CN,CXM)
95	K18896-D	K. oxytoca	24	13	29	23	26	17	28	23	25	24	26	23	R(AMP)I(CN
96	K18897-A	A. veronii	14	6	31	34	24	17	28	23	6	21	27	19	R(AMP,MEM), I(AMC,CIP, CN)
97	K18897-B	K. oxytoca	25	17	34	29	28	17	28	25	25	24	24	22	I(CN)
98	K18897-C	L. adecarboxylata	17	10	21	21	27	18	25	20	28	21	6	6	ESBL-MDR, R(SMP, CRX,C, SXT), I(AMC,CXM)
99	K18898-A	E. cloacae	13	10	27	28	26	18	28	19	27	20	21	25	R(AMC, AMP), I(CXM)
100	K18898-C	C. freundii	6	6	25	25	22	16	27	18	24	6	22	6	MDR(AMC, AMP,TE,SXT), ESBL(I), I(CIP,CN,CXM)
101	K18899-A	E. cloacae	6	6	24	23	25	16	22	17	22	6	20	6	MDR(AMC, AMP,TE,SXT), ESBL(I), I(CIP,CN,FEP,CXM,MEM)
102	K18899-B	C. freundii	6	6	25	25	22	18	26	20	22	6	21	12	R (AMC, AMP, TE), ESBL(I), I(CIP,CXM,MEM,SXT)
103	K19601-A	E. cloacae	6	6	25	23	24	16	23	17	23	6	19	6	MDR(AMP, AMC,TE, SXT), ESBL(I), I(CIP,CN,FEP,CXM)
104	K19601-B	C. freundii	13	11	24	24	23	17	25	21	25	21	22	23	R(AMC, AMP), ESBL(I), I(CIP, CN,CIP)
105	K19601-C	L. adecarboxylata	21	6	30	30	25	18	28	21	24	16	6	6	MDR(AMP,C,SXT), I(CIP, CXM)
106	K19602-B	C. freundii	7	6	20	21	22	16	27	21	24	21	21	22	ESBL, R(AMC, AMP, CTX), I(CIP,CN,CXM)
107	K19602-C	E. cloacae	6	6	25	25	28	17	29	20	25	6	22	6	MDR(AMC,AMP,TE,SXT), ESBL(I), I(CN,CXM)
108	K19603-A	E. coli	21	19	27	27	26	17	28	18	30	22	22	28	I(CN, CXM)
109	K19604-A	E. cloacae	6	6	21	20	25	17	23	17	23	6	19	6	ESBL-MDR, R(AMC, AMP,CTX,TE,SXT), I(CIP,CN,FEP,CXM)
110	K19604-B	K. pneumoniae	20	6	6	6	6	6	15	6	23	6	15	6	ESBL-MDR, R(AMP,CTX,CRO,CIP,CN,FEP,CXMTE,SXT), I(C)
111	K19604-C	C. freundii	6	6	25	25	22	16	26	20	27	22	24	26	R(AMC, AMP), ESBL(I), I(CIP,CN,CXM)
112	K19604-D	L. adecarboxylata	17	11	23	25	27	18	25	21	26	16	11	10	MDR(AMP,C,SXT), I(AMC,CXM), ESBL(I),
113	K19605-B	K. pneumoniae	6	6	6	6	6	6	6	6	30	6	15	6	ESBL- MDR(AMC, AMP,CTX, CRO,CIP, CN,FEP,CXM,TE, SXT), I(C)
114	K19606-A	C. freundii	6	10	25	24	24	17	30	23	27	21	19	26	ESBL(I), R(AMC, AMP), I(CIP, CN)
115	K19606-B	E. cloacae	6	6	23	23	25	18	25	16	22	6	25	6	MDR(AMC, AMP,TE, SXT), ESBL(I), I(CIP,CXM, MEM)
	ATCC	E. coli	22	18	29	30	29	18	30	20	31	23	25	26	I(CXM)
	ATCC	E. coli	23	18	29	29	31	18	30	20	29	20	24	24	I(CXM)
	WATER ISOLATES
	ISOLATE ID	ORGANISM	AMC	AMP	CTX	CRO	CIP	CN	FEP	CXM	MEM	TE	C	SXT	REMARKS
1	LWM 002-B	E. cloacae	22	10	20	21	22	15	24	18	23	6	24	6	ESBL-MDR, R(AMC, AMP, CTX,TE, SXT), , I(CIP,CN,FEP)
2	SWM-1C	L. adecarboxylata	18	6	20	19	25	14	19	17	19	17	22	6	ESBL-MDR, R(AMP,CTX,CRO,CN,MEM,SXT), I(CIP, FEP,CXM)
3	SWM-1D	C. freundii	15	10	23	21	23	18	19	18	20	20	21	22	R(AMC), ESBL(I), I(AMP,CIP,FEP,CXM,MEM)
4	SWM2A-E	E. cloacae	6	6	25	25	23	14	23	17	23	19	23	20	R(AMC,AMP,CN), ESBL(I), I(CIP,FEP,CXM)
5	LWM 003-A	E. coli	17	18	24	23	19	16	25	18	26	6	22	16	R(CIP, TE), ESBL(I), I(AMC,CN, FEP,CXM)
6	LWM 003-D	K. oxytoca	18	17	23	24	23	15	24	19	24	6	23	21	R(TE), ESBL(I), I(CIP, CN, FEP,CXM)
7	Runoff-A	K.pneumoniae	20	15	24	22	20	17	23	17	24	17	22	20	R(CIP), ESBL(I), I(AMP,CRO,CN,FEP,CXM)
8	Runoff-B	E.coli	19	16	24	22	24	17	24	19	25	20	22	23	ESBL(I), I(AMP,CRO,CIP,CN,FEP)
9	Runoff-C	P.alcalifaciens	19	28	26	25	6	24	16	25	30	19	23	20	R (CIP, FEP)
10	MPSW	E.kobei	6	6	25	25	26	15	24	19	22	20	24	22	R(AMC,AMP), ESBL(I), I(CN,FEP,CXM,MEM)
11	ENRM	K.pneumoniae	14	10	21	20	23	17	26	17	24	6	20	6	ESBL-MDR(AMC,CTX,TE,SXT), I(AMP,CRO,CIP,CN,CXM)
12	DWM	E.hormaechei	20	6	23	24	22	17	22	19	22	14	22	6	R(AMP,SXT), ESBL(I), I(CIP, CN,FEP,CXM,MEM,TE)
13	MTW-A	K.pneumoniae	6	6	24	23	24	15	24	18	25	20	22	21	R(AMC,AMP), I(CIP, CN, FEP,CXM)
14	MTW-B	E.bugandensis	20	17	25	23	24	16	24	19	25	20	23	18	s
	ATCC	E. coli	22	18	29	30	29	18	30	20	31	23	25	26	I(CXM)
	Key: *-Escaped after sampling before being ringed, Colour codes: Red-resistant, Yellow-intermediate											Blue-susceptible			ESBL-extended-spectrum beta-lactamase, MDR-multidrug- resistant
		AMC-amoxicillin-clavulanic acid, AMP-ampicillin, CTX-cefotaxime, CRO-ceftriaxone, CIP-ciprofloxacin, CN-gentamicin,
		FEP-cefepime, CXM-cefuroxime, MEM-meropenem, TE-tetracycline, C-chloramphenicol, SXT-sulfamethoxazole-trimethoprim
